# Supplementary material for: EDNRA Forms a Positive Feedback Loop with the Hippo/YAP Axis to Drive Triple‐Negative Breast Cancer Progression
Source: Adv Sci (Weinh). 2026 Jul 24:e76784. Online ahead of print. doi: 10.1002/advs.76784 (PMC13398129; doi:10.1002/advs.76784)
Supplement: Supplementary file 2 — Supporting File 2: advs76784‐sup‐0002‐Source_Data_Western_Blot_Densitometry.xlsx. [file ADVS-9999-e76784-s003.xlsx]

## Sheet: Sheet1
Figure2
panelA	Relative gray density	MDA-MB-231
siControl			siEDNRA#1			siEDNRA#2
1.09152	0.875319	1.03316	0.186482	0.193917	0.191204	0.165983	0.171648	0.169527
panelB	Relative gray density	BT549
siControl			siEDNRA#1			siEDNRA#2
0.986427	1.01268	1.00089	0.194376	0.202851	0.198642	0.166482	0.172937	0.168704
Figure3
panelA	Relative gray density	MDA-MB-231
Atrasentan(0μM)			Atrasentan(2μM)			Atrasentan(4μM)
0.932845	1.12745	0.939704	0.382746	0.394815	0.389263	0.174628	0.182947	0.178516
panelB	Relative gray density	BT549
Atrasentan(0μM)			Atrasentan(2μM)			Atrasentan(4μM)
0.981742	1.01439	1.00387	0.421658	0.436927	0.428314	0.193846	0.204271	0.198638
Figure4
panelA	Relative gray density	MDA-MB-231
ET-1(0nM)			ET-1(50nM)			ET-1(100nM)
0.983642	1.01828	0.998083	3.06743	3.18194	3.12686	6.60422	6.89374	6.78252
panelB	Relative gray density	BT549
ET-1(0nM)			ET-1(50nM)			ET-1(100nM)
0.891102	1.06553	1.04337	4.27168	4.36393	4.30952	5.92185	6.11427	6.03268
Figure5
	panelA	Relative gray density	MDA-MB-231
	siControl			siEDNRA#1			siEDNRA#2
EDNRA	1.14562	0.94211	0.91227	0.195438	0.203761	0.198947	0.185672	0.192836	0.188419
pYAP	0.984318	1.01764	0.99804	3.28695	3.42158	3.37621	3.12644	3.27169	3.20485
	panelB	Relative gray density	MDA-MB-231
	Atrasentan(0μM)			Atrasentan(2μM)			Atrasentan(4μM)
EDNRA	1.02157	1.09871	0.879721	0.441682	0.457394	0.448726	0.235418	0.246937	0.240582
pYAP	0.983746	1.01629	0.999969	2.91768	3.02437	2.98294	5.31843	5.49786	5.41128
	panelE	Relative gray density	MDA-MB-231
	Flag			Flag-EDNRA 0.5μg			Flag-EDNRA 1μg
Flag				0.986521	1.01268	1.0008	2.31275	2.25739	2.28952
pYAP	0.865499	1.04123	1.09327	0.352846	0.366927	0.358514	0.165738	0.173426	0.168915
	panelF	Relative gray density	MDA-MB-231
	ET-1(0nM)			ET-1(50nM)			ET-1(100nM)
EDNRA	0.985374	1.01483	0.9998	2.69846	2.78193	2.74682	4.76393	4.93657	4.88725
pYAP	0.978124	0.902341	1.11953	0.402684	0.416927	0.409315	0.205738	0.214682	0.209451
Figure6
	panelA	Relative gray density	MDA-MB-231
	siControl						siGαq/11						siGαs
Flag-EDNRA	-			+			-			+			-			+
pYAP	1.11024	0.856712	1.03304	0.165427	0.172684	0.168915	1.03275	1.06153	1.04738	1.05268	1.08625	1.07194	0.963418	0.991725	0.976384	0.224637	0.235918	0.229476
YAP	0.986742	1.01439	0.998873	1.07368	1.11843	1.09532	1.04173	1.07739	1.05862	1.02658	1.06493	1.04832	0.932746	0.961384	0.948527	1.01168	1.04274	1.02946
Gαq/11	0.951233	1.07689	0.971876	0.934716	0.962483	0.947925	0.292684	0.306927	0.299418	0.263572	0.275846	0.269314	1.03968	1.07953	1.05732	1.02842	1.06629	1.04674
Gαs	1.06451	0.918456	1.01703	1.07684	1.11637	1.09842	0.952684	0.984327	0.968591	1.00175	1.03648	1.01893	0.244683	0.256927	0.249416	0.254718	0.267384	0.260593
	panelB	Relative gray density	MDA-MB-231
	siControl						siGαq/11						siGαs
ET-1	-			+			-			+			-			+
pYAP	0.902345	1.05679	1.04087	0.194826	0.205731	0.199384	0.951742	0.985463	0.966835	1.02968	1.06739	1.04781	0.971638	1.00625	0.987416	0.233684	0.247592	0.239815
YAP	1.13568	0.987654	0.876668	1.08175	1.11458	1.09727	1.03958	1.07395	1.05768	1.03143	1.06381	1.04739	0.934628	0.963751	0.948286	1.01275	1.04528	1.02859
Gαq/11	0.887654	0.965432	1.14691	0.931746	0.965283	0.948692	0.262746	0.276384	0.269715	0.291835	0.307462	0.299684	1.02768	1.06642	1.0474	1.04158	1.07894	1.05625
Gαs	0.985742	1.01464	0.99962	0.951684	0.984276	0.969438	0.972518	1.00633	0.988746	1.01185	1.04739	1.02862	0.233684	0.247936	0.239518	0.244716	0.257384	0.250628
EDNRA	1.06346	0.864321	1.07222	2.91768	3.06493	2.99644	0.972846	1.02157	1.00422	2.93643	3.08361	3.01729	0.961738	1.0285	0.997315	2.94852	3.09127	3.02468
	panel I	Relative gray density	MDA-MB-231
Flag-LATS1-WT	-			-			+			+			-			-
Flag-LATS1-K/R	-			-			-			-			+			+
Flag-EDNRA	-			+			-			+			-			+
pYAP	0.996325	1.03742	0.999933	0.234681	0.247392	0.239516	1.00285	1.03743	1.01869	1.04157	1.07836	1.05783	1.01268	1.04693	1.02832	0.263748	0.276925	0.269416
YAP	0.976543	1.12457	0.89889	0.943826	0.973514	0.959247	1.00268	1.03672	1.01944	1.01158	1.04873	1.02842	0.977863	1.02452	0.996428	0.981475	1.01968	1.00193
LATS1	0.885416	1.11427	1.00031	0.944628	0.973415	0.958736	3.42872	3.56128	3.49763	3.45264	3.58627	3.51948	3.40193	3.54832	3.48726	3.23652	3.35874	3.30168
	panel J	Relative gray density	MDA-MB-231
Flag-LATS1-WT	-			-			+			+			-			-
Flag-LATS1-K/R	-			-			-			-			+			+
ET-1	-			+			-			+			-			+
pYAP	1.11457	0.892345	0.993088	0.164928	0.173416	0.168735	1.04868	1.08639	1.06852	1.02175	1.05628	1.03942	0.941682	0.976347	0.957815	0.244683	0.257426	0.249815
YAP	0.985734	1.01463	0.999638	0.977416	1.02368	0.997284	1.02875	1.06639	1.04682	1.01168	1.04724	1.02852	0.981527	1.01985	1.00039	1.02768	1.06831	1.04697
LATS1	0.858765	1.07346	1.06778	1.03968	1.07843	1.05732	3.42682	3.56293	3.49828	3.45163	3.58427	3.51695	3.40472	3.54939	3.48693	3.52642	3.67293	3.60268
EDNRA	1.04568	1.10123	0.853088	4.86238	5.09473	5.01891	0.974638	1.02642	0.997286	4.91847	5.13768	5.04392	0.968741	1.01958	1.00629	4.88753	5.16474	5.02742
	panel K	Relative gray density	MDA-MB-231
	Vehicle						Myc-Rho-L63						C3
Flag-EDNRA	-			+			-			+			-			+
pYAP	0.935678	0.924567	1.13976	0.154826	0.163715	0.159438	0.174682	0.184936	0.179527	0.164738	0.173625	0.169416	1.01168	1.04739	1.02852	0.381746	0.397284	0.389615
YAP	0.985736	1.01429	0.999979	0.832684	0.866937	0.849516	1.07483	1.11937	1.09861	0.976482	1.02371	0.998936	0.883746	0.916285	0.898514	0.981684	1.01843	1.00273
	panel L	Relative gray density	MDA-MB-231
	Vehicle						Myc-Rho-L63						C3
ET-1	-			+			-			+			-			+
pYAP	1.09346	0.981234	0.92531	0.184726	0.194385	0.189247	0.164935	0.173684	0.168527	0.154682	0.164237	0.159416	0.971684	1.00639	0.987516	0.361728	0.378426	0.369315
YAP	0.874567	1.03654	1.08889	0.976384	1.02275	0.998517	0.981627	1.01839	1.00259	0.972846	1.02568	1.00091	0.988274	1.01653	0.996418	0.979516	1.02185	1.00326
EDNRA	0.923456	1.06543	1.01111	2.92464	3.07153	2.99585	0.973516	1.02168	1.00393	2.94183	3.08639	3.01873	0.968742	1.02742	0.997583	2.95368	3.09272	3.0265
	panel M	Relative gray density	MDA-MB-231
	Vehicle						GSK429286						Y27632
Flag-EDNRA	-			+			-			+			-			+
pYAP	1.14543	0.978765	0.875803	0.263846	0.276418	0.269527	1.79268	1.86153	1.82842	1.74294	1.81628	1.77652	1.62185	1.69353	1.65628	1.76168	1.83693	1.79842
YAP	1.01235	0.857654	1.13	0.978642	1.02372	0.996853	0.982518	1.01937	1.00193	0.974683	1.02642	0.999528	0.988715	1.01743	0.995384	0.980642	1.02184	1.00348
	panel N	Relative gray density	MDA-MB-231
	Vehicle						GSK429286						Y27632
ET-1	-			+			-			+			-			+
pYAP	0.866543	1.13457	0.99889	0.302684	0.317426	0.309518	1.64274	1.71148	1.68193	1.73168	1.80694	1.76853	1.59285	1.66839	1.62652	1.75268	1.82732	1.78943
YAP	1.05765	0.882345	1.06	0.977684	1.02342	0.998237	0.981536	1.01893	1.00268	0.974826	1.02638	1.00052	0.988642	1.01673	0.996428	0.979384	1.02252	1.00375
EDNRA	0.985764	1.01438	0.999854	2.83275	2.95642	2.89953	0.973684	1.02452	1.00174	3.02648	3.17294	3.09871	0.968527	1.02738	0.997846	2.53768	2.66843	2.59932
Figure7
	panelC	MDA-MB-231
	IP:Flag
	Flag
IB:Gαq	0	0	0
	WT
	0.986418	1.01474	0.998846
	M1
	0.291684	0.307426	0.299518
	M2
	0.294736	0.306815	0.301284
	M3
	0.292518	0.309274	0.298635
	M4
	0	0	0
	panelD	MDA-MB-231
	Flag
pYAP	0.941235	1.09654	0.962222
YAP	1.12988	0.913456	0.956668
	WT
	0.164738	0.173926	0.169415
	0.978426	1.02272	0.997638
	Mutant1
	0.410684	0.429573	0.418916
	0.982684	1.01894	1.00153
	Mutant2
	0.439826	0.462317	0.449684
	0.974518	1.02638	1.00074
	Mutant3
	0.390742	0.409386	0.398527
	0.988315	1.01746	0.995684
	Mutant4
	0.951684	0.986427	0.968315
	0.980742	1.02164	1.00328
	panelG	MDA-MB-231
	Flag
	T			C			N
YAP	0.894567	1.01568	1.08976	0.682746	0.716284	0.698415	0.291684	0.307526	0.299437
	WT
	T			C			N
	0.986472	1.01439	0.999143	0.321846	0.337284	0.329516	0.653427	0.686935	0.668516
	Mutant1
	T			C			N
	0.986314	1.01478	0.998904	0.487426	0.512684	0.498735	0.491837	0.508462	0.501684
	Mutant2
	T			C			N
	0.985846	1.01433	0.999827	0.537684	0.563426	0.548715	0.438527	0.462684	0.449316
	Mutant3
	T			C			N
	0.985734	1.01429	0.99998	0.458426	0.482715	0.469638	0.516842	0.543684	0.529317
	Mutant4
	T			C			N
	0.986428	1.01473	0.998837	0.663842	0.696315	0.679426	0.311684	0.328526	0.319437
Figure8
	panelH	Relative gray density	MDA-MB-231
	siControl			siYAP#1			siYAP#2
YAP	1.08234	0.871234	1.04642	0.282684	0.297426	0.289518	0.204736	0.216384	0.209527
EDNRA	0.986357	1.01468	0.998961	0.312684	0.327436	0.319518	0.244827	0.256394	0.249516
	panel I	Relative gray density	MDA-MB-231
	VP(0μM)			VP(2μM)			VP(4μM)
EDNRA	1.05012	0.941234	1.00864	0.517684	0.543926	0.528715	0.263846	0.276528	0.269417
	panel J	Relative gray density	MDA-MB-231
	XMU-MP-1(0μM)			XMU-MP-1(2μM)			XMU-MP-1(3μM)
EDNRA	0.887654	1.03457	1.07778	3.14268	3.26743	3.20952	5.64284	5.89327	5.75642
FigureS3
panelA	BT549
EDNRA	1.12346	0.987654	0.88889
	MDA-MB-231
	0.782684	0.816427	0.798516
	MDA-MB-157
	0.487635	0.512846	0.499284
	HCC1806
	0.438746	0.462315	0.449682
	Hs578T
	0.194826	0.205734	0.199418
	SUM149PT
	0.292684	0.307426	0.299517
	MDA-MB-436
	0.096427	0.103684	0.099518
	CAL-51
	0.391684	0.409273	0.398516
	MDA-MB-468
	0.047936	0.052684	0.049518
	HCC1937
	0.038427	0.041936	0.039518
FigureS4
panelA	Relative gray density	HCC1806
siControl			siEDNRA#1			siEDNRA#2
0.923147	1.11543	0.961421	0.291846	0.307528	0.299416	0.244683	0.256927	0.249518
FigureS5
panelA	Relative gray density	HCC1806
Atrasentan(0μM)			Atrasentan(2μM)			Atrasentan(4μM)
0.985846	1.01433	0.999827	0.391684	0.409527	0.398416	0.194738	0.206284	0.199416
FigureS6
panelA	Relative gray density	HCC1806
ET-1(0nM)			ET-1(50nM)			ET-1(100nM)
1.08569	0.865421	1.04889	2.63875	2.76153	2.69938	4.49268	4.71639	4.58953
FigureS7
panelA	Relative gray density	MDA-MB-231
Flag			Flag-EDNRA 0.5μg			Flag-EDNRA 1μg
0	0	0	0.986418	1.01474	0.998846	2.92868	3.07453	2.99742
panelA	Relative gray density	HCC1806
Flag			Flag-EDNRA 0.5μg			Flag-EDNRA 1μg
0	0	0	0.986537	1.01428	0.999179	1.65768	1.73649	1.69932
FigureS8
	panelA	Relative gray density	HCC1806
	siControl			siEDNRA#1			siEDNRA#2
EDNRA	0.986214	1.01463	0.999158	0.194826	0.205417	0.199638	0.196284	0.204736	0.200518
pYAP	0.976543	0.912345	1.11111	2.93268	3.07642	2.99853	2.94874	3.06493	3.01242
	panelB	Relative gray density	HCC1806
	Atrasentan(0μM)			Atrasentan(2μM)			Atrasentan(4μM)
EDNRA	1.14023	0.884567	0.975202	0.391728	0.409384	0.398516	0.194682	0.206315	0.199427
pYAP	0.861234	1.05432	1.08445	2.34168	2.45639	2.39852	3.91285	4.08371	3.99862
	panelC	Relative gray density	HCC1806
	Flag			Flag-EDNRA 0.5μg			Flag-EDNRA 1μg
Flag				0.986472	1.01439	0.999143	1.95628	2.04794	1.99852
pYAP	0.986284	1.01454	0.999179	0.419682	0.439416	0.428735	0.243846	0.256284	0.249517
	panelD	Relative gray density	HCC1806
	ET-1(0nM)			ET-1(50nM)			ET-1(100nM)
EDNRA	1.01568	1.09123	0.893088	2.43868	2.56143	2.49852	3.61285	3.78353	3.69842
pYAP	0.954321	0.981234	1.06445	0.409684	0.430527	0.419416	0.253846	0.267284	0.259517
	panelQ	Relative gray density	MDA-MB-231
	siControl			siEDNRA#1			siEDNRA#2
EDNRA	1.13254	0.916327	0.951132	0.292684	0.307426	0.299518	0.341684	0.359426	0.348715
LATS2	0.864192	1.08573	1.05008	0.922876	1.11893	0.97819	1.01765	0.954321	0.928025
TAZ	0.985413	0.934125	1.08046	0.87521	1.14132	1.00347	0.893456	1.02457	1.02198
pTAZ	1.07432	0.896541	1.02914	1.02451	1.08123	0.874254	0.965432	1.02346	0.911112
	panelR	Relative gray density	HCC1806
	siControl			siEDNRA#1			siEDNRA#2
EDNRA	0.951423	1.05679	0.991788	0.243684	0.256927	0.249518	0.194826	0.205684	0.199417
LATS2	1.12341	0.885621	0.990967	0.901234	0.978765	1.1	1.08543	0.861234	1.05333
TAZ	0.865412	1.10452	1.03007	1.04123	0.912345	0.946421	0.932145	1.03215	0.93571
pTAZ	1.03456	0.923415	1.04202	0.971234	1.07654	1.05222	1.03432	1.01235	0.953334
	panelS	Relative gray density	MDA-MB-231
	Flag			Flag-EDNRA 0.5μg			Flag-EDNRA 1μg
Flag	0	0	0	0.891234	1.09123	1.01753	2.14683	2.25432	2.19868
LATS2	1.11234	0.941234	0.946421	0.871234	1.14123	1.00753	1.03123	0.891234	0.987532
TAZ	0.961234	0.891234	1.14753	1.17123	0.931234	0.977532	0.971234	1.11123	0.927532
pTAZ	1.02123	1.08123	0.897532	0.951234	1.01123	1.02753	0.861234	1.00123	1.02753
	panelT	Relative gray density	HCC1806
	Flag			Flag-EDNRA 0.5μg			Flag-EDNRA 1μg
Flag	0	0	0	0.978516	1.02268	0.998427	1.95168	2.04832	1.99853
LATS2	1.09451	0.893421	1.01207	1.14512	0.931245	0.963632	0.977123	0.895412	1.13746
TAZ	0.923841	1.12054	0.955623	1.05893	1.08942	0.871651	1.00951	0.971256	0.94923
pTAZ	0.874159	1.04561	1.08023	0.889312	1.01651	1.06418	0.973125	1.10451	0.922363
FigureS9
	panelA	Relative gray density	MDA-MB-231
siEDNRA	-			+			+
Myc-YAP	-			-			+
EDNRA	1.05612	1.02452	0.919361	0.194836	0.205427	0.199518	0.292684	0.307526	0.299418
	panelB	Relative gray density	HCC1806
siEDNRA	-			+			+
Myc-YAP	-			-			+
EDNRA	0.952134	0.914562	1.1333	0.272684	0.287526	0.279418	0.341682	0.358427	0.349516
FigureS10
	panelA	Relative gray density	MDA-MB-231
Flag-EDNRA	-			+			+
siYAP	-			-			+
Flag	0	0	0	1.14002	1.00235	0.857634	0.876541	1.11543	1.00803
YAP	1.02568	1.08765	0.886668	0.893452	1.04567	1.06088	0.292846	0.307284	0.299516
