# Supplementary material for: EDNRA Forms a Positive Feedback Loop with the Hippo/YAP Axis to Drive Triple‐Negative Breast Cancer Progression
Source: Adv Sci (Weinh). 2026 Jul 24:e76784. Online ahead of print. doi: 10.1002/advs.76784 (PMC13398129; doi:10.1002/advs.76784)
Supplement: Supplementary file 3 — Supporting File 3: advs76784‐sup‐0003‐data.zip. [file ADVS-9999-e76784-s001.zip]

Archive with 2 entries (1 files):
- advs76784-sup-0003-data/
- advs76784-sup-0003-data/EDNRA row data.pdf
